# Supplementary material for: A Conserved Female-Specific Requirement for the GGT Gene in Mosquito Larvae Facilitates RNAi-Mediated Sex Separation in Multiple Species of Disease Vector Mosquitoes
Source: Pathogens. 2022 Jan 27;11(2):169. doi: 10.3390/pathogens11020169 (PMC8879970; doi:10.3390/pathogens11020169)
Supplement: Supplementary file 1 [file pathogens-11-00169-s001.zip]

Archive with 1 entries (1 files):
- pathogens-1525374-supplementary.pdf
